# Supplementary material for: The semi-aquatic freshwater earthworms of the genus Glyphidrilus Horst, 1889 from Thailand (Oligochaeta, Almidae) with re-descriptions of several species
Source: Zookeys. 2013 Feb 6;(265):1–76. doi: 10.3897/zookeys.265.3911 (PMC3591759; doi:10.3897/zookeys.265.3911)
Supplement: XML Treatment for Glyphidrilus [file zookeys.265.3911-treatment1.xml]

<!DOCTYPE tp:taxon-treatment
  PUBLIC "-//TaxonX//DTD Taxonomic Treatment Publishing DTD v0 20100105//EN" "tax-treatment-NSO.dtd">
<tp:taxon-treatment xmlns:tp="http://www.plazi.org/taxpub"><tp:treatment-meta><mixed-citation publication-type="journal"><person-group><name><surname>Chanabun</surname><given-names>Ratmanee</given-names></name><name><surname>Sutcharit</surname><given-names>Chirasak</given-names></name><name><surname>Tongkerd</surname><given-names>Piyoros</given-names></name><name><surname>Panha</surname><given-names>Somsak</given-names></name></person-group><article-title>The semi-aquatic freshwater earthworms of the genus 
                    <italic>Glyphidrilus</italic> Horst, 1889 from Thailand (Oligochaeta, Almidae) with re-descriptions of several species
                </article-title><source>Zookeys</source><day>6</day><month>2</month><year>2013</year><volume>2013</volume><issue>265</issue><fpage>1</fpage><lpage>76</lpage><pub-id pub-id-type="doi">10.3897/zookeys.265.3911</pub-id></mixed-citation></tp:treatment-meta><tp:nomenclature><label>Genus</label><tp:taxon-name>
                            <tp:taxon-name-part taxon-name-part-type="genus">Glyphidrilus</tp:taxon-name-part>
                        <object-id xmlns:xlink="http://www.w3.org/1999/xlink" xlink:type="simple">http://species-id.net/wiki/Glyphidrilus</object-id>
                        </tp:taxon-name></tp:nomenclature><tp:treatment-sec sec-type="Type species"><title>Type species.</title><p><italic><tp:taxon-name>Glyphidrilus weberi</tp:taxon-name></italic> Horst, 1889. Type species by original designation in <xref ref-type="bibr" rid="B20">Horst (1889</xref>: 77).
                        </p></tp:treatment-sec><tp:treatment-sec sec-type="description"><title>Diagnosis.</title><p>Prostomium zygolobous. Body shape nearly circular in cross section in anterior part, and becoming quadrangular in posterior part or behind clitellum. Anus dorsal or dorso-terminal. A longitudinal lamellar ridge at maturity from body wall on each side, in bc, through several of the clitellar segments (<bold>wi</bold>). Dorsal pores absent. Se<!--PageBreak-->tae four pairs per segment. Clitellum annular. Genital apertures, all minute and superficial. Male pores inconspicuous, located ventral to <bold>wi</bold>. Spermathecal pores usually all behind the testis segments. <bold>Gi</bold> in 7 or 8 sometime extending into an adjacent segment; strengthening of the musculature at the beginning of the intestine present or absent, no well marked intestinal <bold>gi</bold>. Calciferous glands absent. <bold>Sv</bold> usually short, each confined to segment of origin or one more; usually four pairs in 9–12. Holonephridia. Nephrostomes avesiculate and without sphincters or intestinal caeca. Testis and funnels free in 10 and 11; male ducts intramural. <bold>Ov</bold> fan shaped and with several egg strings. Ovisacs present or absent. Prostate glands absent. <bold>Sc</bold> adiverticulate.
                        </p></tp:treatment-sec><tp:treatment-sec sec-type="Distribution"><title>Distribution.</title><p>The genus <italic><tp:taxon-name>Glyphidrilus</tp:taxon-name></italic> has widely distributed range from Tanzania in Africa to South Asia and Southeast Asia. In Asia many species were recorded from Yunnan, southwest China, Hainan, Indochina, Malaysia, Laos, Thailand, Singapore, and some Sunda Shelf islands such as Sumatra, Java, Borneo and Celebes (<xref ref-type="bibr" rid="B21">Horst 1893</xref>, <xref ref-type="bibr" rid="B9">Chen 1938</xref>, <xref ref-type="bibr" rid="B17">Gates 1958</xref>, <xref ref-type="bibr" rid="B18">1972</xref>, <xref ref-type="bibr" rid="B8">Chen and Xu 1977</xref>, <xref ref-type="bibr" rid="B35">Shen and Yeo 2005</xref>, <xref ref-type="bibr" rid="B5">Chanabun et al. 2011</xref>, <xref ref-type="bibr" rid="B6">2012a</xref>, <xref ref-type="bibr" rid="B7">b</xref>). It occurs along the river banks, lakes, canals, swamps and in paddy rice systems.
                        </p></tp:treatment-sec><ref-list><ref id="B20"><mixed-citation xmlns:xlink="http://www.w3.org/1999/xlink" xlink:type="simple"><person-group><name name-style="western"><surname>Horst</surname><given-names>R</given-names></name></person-group> (<year>1889</year>)<article-title> Over eene nieuwe soort order de Lumbricinen door Prof. Max Weber uit nedenl. Indië medegebracht.</article-title><source>Tijdschrift der Nederlandsche Dierkundige Vereeniging </source><volume>2</volume>: <fpage>1</fpage>-<lpage>77</lpage>.</mixed-citation></ref><ref id="B21"><mixed-citation xmlns:xlink="http://www.w3.org/1999/xlink" xlink:type="simple"><person-group><name name-style="western"><surname>Horst</surname><given-names>R</given-names></name></person-group> (<year>1893</year>)<article-title> Earthworms from Malay Archipelago. In Max Weber.</article-title><source>Zoologische Ergebnisse einer Reise in Niederlandisch Ost Indien </source><volume>3</volume>: <fpage>28</fpage>-<lpage>83</lpage>.</mixed-citation></ref><ref id="B9"><mixed-citation xmlns:xlink="http://www.w3.org/1999/xlink" xlink:type="simple"><person-group><name name-style="western"><surname>Chen</surname><given-names>Y</given-names></name></person-group> (<year>1938</year>)<article-title> Oligochaeta from Hainan, Kwangtung.</article-title><source>Contributions from the Biological Laboratory of the Science Society of China (Zoology) </source><volume>12</volume>: <fpage>375</fpage>-<lpage>475</lpage>.</mixed-citation></ref><ref id="B17"><mixed-citation xmlns:xlink="http://www.w3.org/1999/xlink" xlink:type="simple"><person-group><name name-style="western"><surname>Gates</surname><given-names>GE</given-names></name></person-group> (<year>1958</year>)<article-title> On Indian and Burmese earthworms of the genus <italic>Glyphidrilus</italic> .</article-title><source>Recoreds of the Indian Musuem parts 1 and 2</source><volume>53</volume>: <fpage>53</fpage>–<lpage>66</lpage>.</mixed-citation></ref><ref id="B18"><mixed-citation xmlns:xlink="http://www.w3.org/1999/xlink" xlink:type="simple"><person-group><name name-style="western"><surname>Gates</surname><given-names>GE</given-names></name></person-group> (<year>1972</year>)<article-title> Burmese earthworms. An introduction to the systematics and biology of megadrile oligochaetes with special reference to the Southeast Asia.</article-title><source>Transactions of the American Phlilosophical Society </source><volume>62</volume>: <fpage>1</fpage>-<lpage>326</lpage>. doi: <ext-link ext-link-type="uri" xlink:href="http://dx.doi.org/10.2307/1006214" xlink:type="simple">10.2307/1006214</ext-link></mixed-citation></ref><ref id="B8"><mixed-citation xmlns:xlink="http://www.w3.org/1999/xlink" xlink:type="simple"><person-group><name name-style="western"><surname>Chen</surname><given-names>Y</given-names></name><name name-style="western"><surname>Xu</surname><given-names>ZF</given-names></name></person-group> (<year>1977</year>)<article-title> On some new earthworms from China II.</article-title><source>Acta Zoologica Sinica </source><volume>23</volume>: <fpage>175</fpage>-<lpage>181</lpage>.</mixed-citation></ref><ref id="B35"><mixed-citation xmlns:xlink="http://www.w3.org/1999/xlink" xlink:type="simple"><person-group><name name-style="western"><surname>Shen</surname><given-names>HP</given-names></name><name name-style="western"><surname>Yeo</surname><given-names>DCJ</given-names></name></person-group> (<year>2005</year>)<article-title> Terrestrial earthworms (Oligochaeta) from Singapore.</article-title><source>The Raffles Bulletin of Zoology </source><volume>53</volume>: <fpage>13</fpage>-<lpage>33</lpage>.</mixed-citation></ref><ref id="B5"><mixed-citation xmlns:xlink="http://www.w3.org/1999/xlink" xlink:type="simple"><person-group><name name-style="western"><surname>Chanabun</surname><given-names>R</given-names></name><name name-style="western"><surname>Bantaowong</surname><given-names>U</given-names></name><name name-style="western"><surname>Sutcharit</surname><given-names>C</given-names></name><name name-style="western"><surname>Tongkerd</surname><given-names>P</given-names></name><name name-style="western"><surname>Inkavilay</surname><given-names>K</given-names></name><name name-style="western"><surname>James</surname><given-names>SW</given-names></name><name name-style="western"><surname>Panha</surname><given-names>S</given-names></name></person-group> (<year>2011</year>)<article-title> A new species of semi-aquatic freshwater earthworm of the genus <italic>Glyphidrilus</italic> Horst, 1889 from Laos (Oligochaeta: Almidae).</article-title><source>Tropical Natural History </source><volume>11</volume>: <fpage>213</fpage>-<lpage>222</lpage>.</mixed-citation></ref><ref id="B6"><mixed-citation xmlns:xlink="http://www.w3.org/1999/xlink" xlink:type="simple"><person-group><name name-style="western"><surname>Chanabun</surname><given-names>R</given-names></name><name name-style="western"><surname>Bantaowong</surname><given-names>U</given-names></name><name name-style="western"><surname>Sutcharit</surname><given-names>C</given-names></name><name name-style="western"><surname>Tongkerd</surname><given-names>P</given-names></name><name name-style="western"><surname>James</surname><given-names>SW</given-names></name><name name-style="western"><surname>Panha</surname><given-names>S</given-names></name></person-group> (<year>2012a</year>)<article-title> A new species of semi-aquatic freshwater earthworms of the genus <italic>Glyphidrilus</italic> Horst, 1889 from the Mekong River (Oligochaeta: Almidae).</article-title><source>Raffles Bulletin of Zoology </source><volume>60</volume> (<issue>2</issue>): <fpage>265</fpage>-<lpage>277</lpage>.</mixed-citation></ref><ref id="B7"><mixed-citation xmlns:xlink="http://www.w3.org/1999/xlink" xlink:type="simple"><person-group><name name-style="western"><surname>Chanabun</surname><given-names>R</given-names></name><name name-style="western"><surname>Sutcharit</surname><given-names>C</given-names></name><name name-style="western"><surname>Tongkerd</surname><given-names>P</given-names></name><name name-style="western"><surname>Shau-Hwai</surname><given-names>AT</given-names></name><name name-style="western"><surname>Panha</surname><given-names>S</given-names></name></person-group> (<year>2012b</year>)<article-title> Three new species of semi-aquatic freshwater earthworms of the genus <italic>Glyphidrilus</italic> Horst, 1889 from Malaysia (Clitellata: Oligochaeta: Almidae).</article-title><source>Zootaxa </source><volume>3458</volume>: <fpage>120</fpage>-<lpage>132</lpage>.</mixed-citation></ref></ref-list></tp:taxon-treatment>
