# Supplementary material for: The semi-aquatic freshwater earthworms of the genus Glyphidrilus Horst, 1889 from Thailand (Oligochaeta, Almidae) with re-descriptions of several species
Source: Zookeys. 2013 Feb 6;(265):1–76. doi: 10.3897/zookeys.265.3911 (PMC3591759; doi:10.3897/zookeys.265.3911)
Supplement: XML Treatment for Glyphidrilus gangeticus [file zookeys.265.3911-treatment18.xml]

<!DOCTYPE tp:taxon-treatment
  PUBLIC "-//TaxonX//DTD Taxonomic Treatment Publishing DTD v0 20100105//EN" "tax-treatment-NSO.dtd">
<tp:taxon-treatment xmlns:tp="http://www.plazi.org/taxpub"><tp:treatment-meta><mixed-citation publication-type="journal"><person-group><name><surname>Chanabun</surname><given-names>Ratmanee</given-names></name><name><surname>Sutcharit</surname><given-names>Chirasak</given-names></name><name><surname>Tongkerd</surname><given-names>Piyoros</given-names></name><name><surname>Panha</surname><given-names>Somsak</given-names></name></person-group><article-title>The semi-aquatic freshwater earthworms of the genus 
                    <italic>Glyphidrilus</italic> Horst, 1889 from Thailand (Oligochaeta, Almidae) with re-descriptions of several species
                </article-title><source>Zookeys</source><day>6</day><month>2</month><year>2013</year><volume>2013</volume><issue>265</issue><fpage>1</fpage><lpage>76</lpage><pub-id pub-id-type="doi">10.3897/zookeys.265.3911</pub-id></mixed-citation></tp:treatment-meta><tp:nomenclature><label>17.</label><tp:taxon-name>
                            <tp:taxon-name-part taxon-name-part-type="genus">Glyphidrilus</tp:taxon-name-part>
                            <tp:taxon-name-part taxon-name-part-type="species">gangeticus</tp:taxon-name-part>
                        <object-id xmlns:xlink="http://www.w3.org/1999/xlink" xlink:type="simple">http://species-id.net/wiki/Glyphidrilus_gangeticus</object-id>
								</tp:taxon-name><tp:taxon-authority>Gates, 1958</tp:taxon-authority><tp:nomenclature-citation-list><tp:nomenclature-citation><tp:taxon-name>Glyphidrilus gangeticus</tp:taxon-name><comment>  Gates, 1958: 55.Type locality: Saharanpur, United Provinces, India. <xref ref-type="bibr" rid="B23">Jamieson 1968</xref>: 393. <xref ref-type="bibr" rid="B4">Brinkhurst and Jamieson 1971</xref>: 758, figs 15.1H, 15.3G – H.</comment></tp:nomenclature-citation></tp:nomenclature-citation-list></tp:nomenclature><tp:treatment-sec sec-type="Remarks"><title>Remarks.</title><p>See <xref ref-type="table" rid="T1">Table 1</xref>.
                        </p><p>This species is known only from its type locality in Saharanpur, and United Provinces, India, as in the original description.</p><!--PageBreak--></tp:treatment-sec><tp:treatment-sec><!--Section generated to contain objects referenced in tp:taxon-treatment.--><table-wrap position="float" orientation="portrait" id="T1"><label>Table 1.</label><caption><p>Compariyson of the morphological characters of <italic><tp:taxon-name>Glyphidrilus</tp:taxon-name></italic> species.</p></caption><table><tbody><tr><th rowspan="2" colspan="1">Species</th><th rowspan="2" colspan="1">Length (mm)</th><th rowspan="2" colspan="1">Segments</th><th rowspan="2" colspan="1">Clitellum</th><th rowspan="2" colspan="1">Wings</th><th rowspan="1" colspan="3">Genital markings</th><th rowspan="2" colspan="1">Hearts</th><th rowspan="2" colspan="1">Intestinal origin</th><th rowspan="2" colspan="1">Gizzard</th><th rowspan="2" colspan="1">Spermathecae</th><th rowspan="2" colspan="1">Type Locality</th></tr><tr><th rowspan="1" colspan="1">Paired on bc</th><th rowspan="1" colspan="1">Paired on aa</th><th rowspan="1" colspan="1">Unpaired on aa</th></tr><tr><td rowspan="1" colspan="1"><italic><tp:taxon-name>Glyphidrilus weberi</tp:taxon-name></italic></td><td rowspan="1" colspan="1">79–82</td><td rowspan="1" colspan="1">283–286</td><td rowspan="1" colspan="1">16–32</td><td rowspan="1" colspan="1">22, 23–½32, 32</td><td rowspan="1" colspan="1">15, 16–19, 22</td><td rowspan="1" colspan="1">absent</td><td rowspan="1" colspan="1">absent</td><td rowspan="1" colspan="1">8–11</td><td rowspan="1" colspan="1">13</td><td rowspan="1" colspan="1">½7–½8</td><td rowspan="1" colspan="1">13/14–17/18</td><td rowspan="1" colspan="1">Java, Sumatra, Celebes, Flores</td></tr><tr><td rowspan="1" colspan="1"><italic><tp:taxon-name>Glyphidrilus papillatus</tp:taxon-name></italic></td><td rowspan="1" colspan="1">100</td><td rowspan="1" colspan="1">330</td><td rowspan="1" colspan="1">14–40</td><td rowspan="1" colspan="1">18–23, 24, 25, 26</td><td rowspan="1" colspan="1">12–18</td><td rowspan="1" colspan="1">12–17, 18–20, 24–29</td><td rowspan="1" colspan="1">11–21, 23–32, 33</td><td rowspan="1" colspan="1">7–11</td><td rowspan="1" colspan="1">15</td><td rowspan="1" colspan="1">7–8</td><td rowspan="1" colspan="1">14–17</td><td rowspan="1" colspan="1">Burma</td></tr><tr><td rowspan="1" colspan="1"><italic><tp:taxon-name>Glyphidrilus quadrangulus</tp:taxon-name></italic></td><td rowspan="1" colspan="1">50</td><td rowspan="1" colspan="1">200</td><td rowspan="1" colspan="1">?</td><td rowspan="1" colspan="1">19, 20–25</td><td rowspan="1" colspan="1">absent</td><td rowspan="1" colspan="1">absent</td><td rowspan="1" colspan="1">absent</td><td rowspan="1" colspan="1">?</td><td rowspan="1" colspan="1">?</td><td rowspan="1" colspan="1">8</td><td rowspan="1" colspan="1">13/14, 14/15–15/16, 16/17</td><td rowspan="1" colspan="1">Sumatra</td></tr><tr><td rowspan="1" colspan="1"><italic><tp:taxon-name>Glyphidrilus kuekenthali</tp:taxon-name></italic></td><td rowspan="1" colspan="1">75–90</td><td rowspan="1" colspan="1">153–300</td><td rowspan="1" colspan="1">½13–34</td><td rowspan="1" colspan="1">18, ½18, 19–24, ½25</td><td rowspan="1" colspan="1">18–25</td><td rowspan="1" colspan="1">absent</td><td rowspan="1" colspan="1">10–15, 25–32</td><td rowspan="1" colspan="1">7–11</td><td rowspan="1" colspan="1">15 or 16</td><td rowspan="1" colspan="1">8</td><td rowspan="1" colspan="1">14–18</td><td rowspan="1" colspan="1">Borneo</td></tr><tr><td rowspan="1" colspan="1"><italic><tp:taxon-name>Glyphidrilus stuhlmanni</tp:taxon-name></italic></td><td rowspan="1" colspan="1">190</td><td rowspan="1" colspan="1">540</td><td rowspan="1" colspan="1">22, 23, 30–60, 66, 67, 68</td><td rowspan="1" colspan="1">42, 43–65, 66, 67</td><td rowspan="1" colspan="1">16, 18–23, 24, 25, 26, 27</td><td rowspan="1" colspan="1">absent</td><td rowspan="1" colspan="1">44/45–50/51, 64/65–67/68</td><td rowspan="1" colspan="1">8–13</td><td rowspan="1" colspan="1">14</td><td rowspan="1" colspan="1">8</td><td rowspan="1" colspan="1">9/10, 10/11, 12/13, 13/14–18/19, 20/21, 21/22</td><td rowspan="1" colspan="1">Dunda on the Kingani, Tanzania</td></tr><tr><td rowspan="1" colspan="1"><italic><tp:taxon-name>Glyphidrilus malayanus</tp:taxon-name></italic></td><td rowspan="1" colspan="1">85–90</td><td rowspan="1" colspan="1">236–356</td><td rowspan="1" colspan="1">15, 16,17–23, 24, 25, 26</td><td rowspan="1" colspan="1">¾18, 18–21, ½22</td><td rowspan="1" colspan="1">13–15, 16,17, 22, 23</td><td rowspan="1" colspan="1">absent</td><td rowspan="1" colspan="1">12–16, 22–25</td><td rowspan="1" colspan="1">9–11</td><td rowspan="1" colspan="1">14</td><td rowspan="1" colspan="1">8</td><td rowspan="1" colspan="1">14/15–16/17</td><td rowspan="1" colspan="1">Malay Peninsula</td></tr><tr><td rowspan="1" colspan="1"><italic><tp:taxon-name>Glyphidrilus annandalei</tp:taxon-name></italic></td><td rowspan="1" colspan="1">90–265</td><td rowspan="1" colspan="1">125–322</td><td rowspan="1" colspan="1">beginning 13–18 ending 35–41</td><td rowspan="1" colspan="1">25, 26, 27–½32, 32, ½33, 33, 35, 36</td><td rowspan="1" colspan="1">13, 15, 18–27, 22–24, 32–34, 35</td><td rowspan="1" colspan="1">absent</td><td rowspan="1" colspan="1">11, 12, 13–17, 37–38, 39</td><td rowspan="1" colspan="1">8–11</td><td rowspan="1" colspan="1">15 </td><td rowspan="1" colspan="1">8–9</td><td rowspan="1" colspan="1">13/14–16/17 </td><td rowspan="1" colspan="1">India</td></tr><tr><td rowspan="1" colspan="1"><italic><tp:taxon-name>Glyphidrilus tuberosus</tp:taxon-name></italic></td><td rowspan="1" colspan="1">60–118</td><td rowspan="1" colspan="1">221</td><td rowspan="1" colspan="1">14, 15, 16–28, 29, 30</td><td rowspan="1" colspan="1">20–24, 25, 26, 27, 28</td><td rowspan="1" colspan="1">10–12, 16, 18, 19, 24–28, 30</td><td rowspan="1" colspan="1">absent</td><td rowspan="1" colspan="1">absent</td><td rowspan="1" colspan="1">?–11</td><td rowspan="1" colspan="1">15</td><td rowspan="1" colspan="1">7</td><td rowspan="1" colspan="1">14–15</td><td rowspan="1" colspan="1">Jalpaiguri, India</td></tr><tr><td rowspan="1" colspan="1"><italic><tp:taxon-name>Glyphidrilus buttikoferi</tp:taxon-name></italic></td><td rowspan="1" colspan="1">110–150</td><td rowspan="1" colspan="1">370</td><td rowspan="1" colspan="1">12–30, 33</td><td rowspan="1" colspan="1">½25, 25–30</td><td rowspan="1" colspan="1">17–24</td><td rowspan="1" colspan="1">absent</td><td rowspan="1" colspan="1">12–14, 29–31</td><td rowspan="1" colspan="1">7–11</td><td rowspan="1" colspan="1">15</td><td rowspan="1" colspan="1">8</td><td rowspan="1" colspan="1">14/15–17/18</td><td rowspan="1" colspan="1">Borneo</td></tr><tr><td rowspan="1" colspan="1"><italic><tp:taxon-name>Glyphidrilus jacobsoni</tp:taxon-name></italic></td><td rowspan="1" colspan="1">101+</td><td rowspan="1" colspan="1">135+</td><td rowspan="1" colspan="1">18–31</td><td rowspan="1" colspan="1">21–¾27</td><td rowspan="1" colspan="1">18–20</td><td rowspan="1" colspan="1">absent</td><td rowspan="1" colspan="1">13, 14</td><td rowspan="1" colspan="1">8–11</td><td rowspan="1" colspan="1">15</td><td rowspan="1" colspan="1">8</td><td rowspan="1" colspan="1">12/13–16/17</td><td rowspan="1" colspan="1">Sumatra</td></tr><tr><td rowspan="1" colspan="1"><italic><tp:taxon-name>Glyphidrilus fluviatilis</tp:taxon-name></italic></td><td rowspan="1" colspan="1">270–275</td><td rowspan="1" colspan="1">225–385</td><td rowspan="1" colspan="1">13–33, 36, 38</td><td rowspan="1" colspan="1">25–½32, 32</td><td rowspan="1" colspan="1">13–24, 32, 33</td><td rowspan="1" colspan="1">absent</td><td rowspan="1" colspan="1">12–22, 37–39</td><td rowspan="1" colspan="1">7–11</td><td rowspan="1" colspan="1">16</td><td rowspan="1" colspan="1">8</td><td rowspan="1" colspan="1">absent</td><td rowspan="1" colspan="1">River Harangi, Madapur </td></tr><tr><td rowspan="1" colspan="1"><italic><tp:taxon-name>Glyphidrilus elegans</tp:taxon-name></italic></td><td rowspan="1" colspan="1">139</td><td rowspan="1" colspan="1">248</td><td rowspan="1" colspan="1">13–35</td><td rowspan="1" colspan="1">25–31</td><td rowspan="1" colspan="1">13–24, 32, 35</td><td rowspan="1" colspan="1">absent</td><td rowspan="1" colspan="1">–</td><td rowspan="1" colspan="1">7–11</td><td rowspan="1" colspan="1">13</td><td rowspan="1" colspan="1">8</td><td rowspan="1" colspan="1">13/14–17/18</td><td rowspan="1" colspan="1">Cauvery, Dubari forests. Fraserpett (Coorg)</td></tr><tr><td rowspan="1" colspan="1"><italic><tp:taxon-name>Glyphidrilus spelaeotes</tp:taxon-name></italic></td><td rowspan="1" colspan="1">175</td><td rowspan="1" colspan="1">310</td><td rowspan="1" colspan="1">14, 15, 16–30</td><td rowspan="1" colspan="1">18, 19–24, ½25</td><td rowspan="1" colspan="1">14, 15, 16, 19, 25, 27, 28</td><td rowspan="1" colspan="1">absent</td><td rowspan="1" colspan="1">11, 17, 18–28</td><td rowspan="1" colspan="1">8–11</td><td rowspan="1" colspan="1">15</td><td rowspan="1" colspan="1">7–8</td><td rowspan="1" colspan="1">13/14–15/16</td><td rowspan="1" colspan="1">Assam</td></tr><tr><td rowspan="1" colspan="1"><italic><tp:taxon-name>Glyphidrilus horsti</tp:taxon-name></italic></td><td rowspan="1" colspan="1">34.9–53.3</td><td rowspan="1" colspan="1">125–232</td><td rowspan="1" colspan="1">17, 18, ½18, 19–29, 30, ½31</td><td rowspan="1" colspan="1">23, ½23–½28, 28</td><td rowspan="1" colspan="1">18, 19, 22, 23, 27, 29</td><td rowspan="1" colspan="1">absent</td><td rowspan="1" colspan="1">16, 17, 18–20, 22, 27, 28</td><td rowspan="1" colspan="1">8, 9–11</td><td rowspan="1" colspan="1">13 or 15 or 16</td><td rowspan="1" colspan="1">7–8</td><td rowspan="1" colspan="1">14–17, 14/15–17/18</td><td rowspan="1" colspan="1">Pulau Berhala, Straits of Malacca</td></tr><tr><td rowspan="1" colspan="1"><italic><tp:taxon-name>Glyphidrilus ceylonensis</tp:taxon-name></italic></td><td rowspan="1" colspan="1">180–280</td><td rowspan="1" colspan="1">?</td><td rowspan="1" colspan="1">?</td><td rowspan="1" colspan="1">16, 17, 18, 19–32, 33, 34, 35</td><td rowspan="1" colspan="1">16–25, 31–35</td><td rowspan="1" colspan="1">absent</td><td rowspan="1" colspan="1">33–34</td><td rowspan="1" colspan="1">7–11</td><td rowspan="1" colspan="1">16</td><td rowspan="1" colspan="1">7</td><td rowspan="1" colspan="1">13/14–16/17</td><td rowspan="1" colspan="1">Ceylon</td></tr><tr><td rowspan="1" colspan="1"><italic><tp:taxon-name>Glyphidrilus birmanicus</tp:taxon-name></italic></td><td rowspan="1" colspan="1">95–103</td><td rowspan="1" colspan="1">?</td><td rowspan="1" colspan="1">12, 13–43, 44</td><td rowspan="1" colspan="1">21, 22, 23–28, 29, 30</td><td rowspan="1" colspan="1">12, 13–21, 22, 23, 26, 29, 30, 31, 33, 34</td><td rowspan="1" colspan="1">absent</td><td rowspan="1" colspan="1">absent</td><td rowspan="1" colspan="1">7–11</td><td rowspan="1" colspan="1">15</td><td rowspan="1" colspan="1">7–8</td><td rowspan="1" colspan="1">13/14–17/18</td><td rowspan="1" colspan="1">Burma</td></tr><tr><td rowspan="1" colspan="1"><italic><tp:taxon-name>Glyphidrilus gangeticus</tp:taxon-name></italic></td><td rowspan="1" colspan="1">85–200</td><td rowspan="1" colspan="1">202–325</td><td rowspan="1" colspan="1">13, ½13, 14–34</td><td rowspan="1" colspan="1">17, 18, 19–23, 24, 25</td><td rowspan="1" colspan="1">10, 12–17, 18, 19, 23, 24–32</td><td rowspan="1" colspan="1">absent</td><td rowspan="1" colspan="1">10, 11–14, 17, 18, 19, 28–32</td><td rowspan="1" colspan="1">8 or 9–11</td><td rowspan="1" colspan="1">16</td><td rowspan="1" colspan="1">7–8 or 8</td><td rowspan="1" colspan="1">12/13, 13/14–16/17, 17/18</td><td rowspan="1" colspan="1">Gangetic plain from Saharanpur, India</td></tr><tr><td rowspan="1" colspan="1"><italic><tp:taxon-name>Glyphidrilus yunnanensis</tp:taxon-name></italic></td><td rowspan="1" colspan="1">123</td><td rowspan="1" colspan="1">139</td><td rowspan="1" colspan="1">18–38</td><td rowspan="1" colspan="1">22–32</td><td rowspan="1" colspan="1">17–21, 32–34</td><td rowspan="1" colspan="1">absent</td><td rowspan="1" colspan="1">absent</td><td rowspan="1" colspan="1">7–11</td><td rowspan="1" colspan="1">16</td><td rowspan="1" colspan="1">8</td><td rowspan="1" colspan="1">absent</td><td rowspan="1" colspan="1">Yunnan, China</td></tr><tr><td rowspan="1" colspan="1"><italic><tp:taxon-name>Glyphidrilus stuhlmanni morogoronensis</tp:taxon-name></italic></td><td rowspan="1" colspan="1">133–199</td><td rowspan="1" colspan="1">430–490</td><td rowspan="1" colspan="1">15, 16–61, 62, 63</td><td rowspan="1" colspan="1">41, 42, 43–61, 62, 63</td><td rowspan="1" colspan="1">19–26</td><td rowspan="1" colspan="1">absent</td><td rowspan="1" colspan="1">38/39–50/51, 58/59, 60/61, 61/62–64/65</td><td rowspan="1" colspan="1">7–13</td><td rowspan="1" colspan="1">15</td><td rowspan="1" colspan="1">8</td><td rowspan="1" colspan="1">12/13, 13/14–19/20, 20/21</td><td rowspan="1" colspan="1">Morogor, Tanzania</td></tr><tr><td rowspan="1" colspan="1"><italic><tp:taxon-name>Glyphidrilus gatesi</tp:taxon-name></italic></td><td rowspan="1" colspan="1">34–95</td><td rowspan="1" colspan="1">42–122</td><td rowspan="1" colspan="1">½17, 17, 18–25, ½26, 26</td><td rowspan="1" colspan="1">18, ½19, 19–½24, 24</td><td rowspan="1" colspan="1">14, 15,16–18, 24–25, 26, 27</td><td rowspan="1" colspan="1">absent</td><td rowspan="1" colspan="1">13, 14–19, 24, 25–26, 27</td><td rowspan="1" colspan="1">9–11</td><td rowspan="1" colspan="1">18</td><td rowspan="1" colspan="1">8</td><td rowspan="1" colspan="1">15–17</td><td rowspan="1" colspan="1">Johor, Malaysia</td></tr><tr><td rowspan="1" colspan="1"><italic><tp:taxon-name>Glyphidrilus singaporensis</tp:taxon-name></italic></td><td rowspan="1" colspan="1">101–143</td><td rowspan="1" colspan="1">181–341</td><td rowspan="1" colspan="1">18, 19–27, ½28, 29, 30, 31</td><td rowspan="1" colspan="1">21–25, ½26, 26</td><td rowspan="1" colspan="1">12–15, 18–20, 21, 22, 26–27, 28</td><td rowspan="1" colspan="1">absent</td><td rowspan="1" colspan="1">17, 18–25, 27–30</td><td rowspan="1" colspan="1">9–11</td><td rowspan="1" colspan="1">15 or 16</td><td rowspan="1" colspan="1">8</td><td rowspan="1" colspan="1">14–17 or 13/14–16/17</td><td rowspan="1" colspan="1">Bukit Timah, Singapore</td></tr><tr><td rowspan="1" colspan="1"><italic><tp:taxon-name>Glyphidrilus vangviengensis</tp:taxon-name></italic></td><td rowspan="1" colspan="1">104–160</td><td rowspan="1" colspan="1">145–229</td><td rowspan="1" colspan="1">19, 20–35, 36, 37</td><td rowspan="1" colspan="1">24, 25–31, 32</td><td rowspan="1" colspan="1">18, 19, 20, 21–24, 33, 34</td><td rowspan="1" colspan="1">12–14, 15</td><td rowspan="1" colspan="1">absent</td><td rowspan="1" colspan="1">7–11</td><td rowspan="1" colspan="1">16</td><td rowspan="1" colspan="1">8</td><td rowspan="1" colspan="1">absent</td><td rowspan="1" colspan="1">Song River Veintiane, Laos</td></tr><tr><td rowspan="1" colspan="1"><italic><tp:taxon-name>Glyphidrilus bisegmentus</tp:taxon-name></italic></td><td rowspan="1" colspan="1">40–71</td><td rowspan="1" colspan="1">152–252</td><td rowspan="1" colspan="1">16, 17–23, 24</td><td rowspan="1" colspan="1">18–19</td><td rowspan="1" colspan="1">absent</td><td rowspan="1" colspan="1">absent</td><td rowspan="1" colspan="1">absent</td><td rowspan="1" colspan="1">9–11</td><td rowspan="1" colspan="1">15</td><td rowspan="1" colspan="1">8–9</td><td rowspan="1" colspan="1">absent</td><td rowspan="1" colspan="1">Air Banun Pandig , Perak, Malaysia</td></tr><tr><td rowspan="1" colspan="1"><italic><tp:taxon-name>Glyphidrilus kotatinggi</tp:taxon-name></italic></td><td rowspan="1" colspan="1">151+–195+</td><td rowspan="1" colspan="1">221+–415</td><td rowspan="1" colspan="1">17, 18–28, 29, 30</td><td rowspan="1" colspan="1">20, 21–¼26, 26</td><td rowspan="1" colspan="1">11–15, 17, 18, 19, 20, 26–27</td><td rowspan="1" colspan="1">absent</td><td rowspan="1" colspan="1">17, 19</td><td rowspan="1" colspan="1">9–11</td><td rowspan="1" colspan="1">14</td><td rowspan="1" colspan="1">8–9</td><td rowspan="1" colspan="1">13/14–16/17</td><td rowspan="1" colspan="1">Kota Tinggi waterfall, Johor, Malaysia</td></tr><tr><td rowspan="1" colspan="1"><italic><tp:taxon-name>Glyphidrilus peninsularis</tp:taxon-name></italic></td><td rowspan="1" colspan="1">49–94</td><td rowspan="1" colspan="1">206–281</td><td rowspan="1" colspan="1">17, 18–31, 32</td><td rowspan="1" colspan="1">22, 23–28, ½29, 29</td><td rowspan="1" colspan="1">13, 14, 15, 16, 17, 20, 21, 22, 29, 30</td><td rowspan="1" colspan="1">absent</td><td rowspan="1" colspan="1">17, 18, 19, 20, 21, 31, 32</td><td rowspan="1" colspan="1">8–11</td><td rowspan="1" colspan="1">14</td><td rowspan="1" colspan="1">7–8</td><td rowspan="1" colspan="1">14/15–17/18</td><td rowspan="1" colspan="1">Sungei Bantang, Johor, Malaysia</td></tr><tr><td rowspan="1" colspan="1"><italic><tp:taxon-name>Glyphidrilus mekongensis</tp:taxon-name></italic></td><td rowspan="1" colspan="1">125–224</td><td rowspan="1" colspan="1">223–382</td><td rowspan="1" colspan="1">19–37, 38</td><td rowspan="1" colspan="1">24–½33, 33, 34, ½35</td><td rowspan="1" colspan="1">23</td><td rowspan="1" colspan="1">absent</td><td rowspan="1" colspan="1">absent</td><td rowspan="1" colspan="1">7–11</td><td rowspan="1" colspan="1">15</td><td rowspan="1" colspan="1">8</td><td rowspan="1" colspan="1">absent</td><td rowspan="1" colspan="1">Khong Chiam, Ubon Ratchathani, Thailand</td></tr><tr><td rowspan="1" colspan="1"><italic><tp:taxon-name>Glyphidrilus borealis</tp:taxon-name></italic>  sp. n.</td><td rowspan="1" colspan="1">66–90</td><td rowspan="1" colspan="1">180–284</td><td rowspan="1" colspan="1">14, 16, 17–31, 32, 33, 34, 35, 36</td><td rowspan="1" colspan="1">21, 22–27, 28, 29</td><td rowspan="1" colspan="1">13, 14, 16, 17, 18–22, 23, 27, 28, 29, 30</td><td rowspan="1" colspan="1">absent</td><td rowspan="1" colspan="1">absent</td><td rowspan="1" colspan="1">7–11</td><td rowspan="1" colspan="1">13</td><td rowspan="1" colspan="1">7–8</td><td rowspan="1" colspan="1">14/15–18/19</td><td rowspan="1" colspan="1">Maeklang waterfall, Doi Inthanon National Park, Chiangmai </td></tr><tr><td rowspan="1" colspan="1"><italic><tp:taxon-name>Glyphidrilus vangthongensis</tp:taxon-name></italic>  sp. n.</td><td rowspan="1" colspan="1">62–195</td><td rowspan="1" colspan="1">150–358</td><td rowspan="1" colspan="1">12, 13, 14, 15, 16–40, 41, 42</td><td rowspan="1" colspan="1">24, 25, 26–31, 32</td><td rowspan="1" colspan="1">13, 14–24, 25, 26, 31, 32, 33</td><td rowspan="1" colspan="1">12, 13, 14, 30, 32, 33, 34, 35, 36</td><td rowspan="1" colspan="1">absent</td><td rowspan="1" colspan="1">7–11</td><td rowspan="1" colspan="1">14</td><td rowspan="1" colspan="1">7–8</td><td rowspan="1" colspan="1">12/13–18/19</td><td rowspan="1" colspan="1">Sakulnothayan waterfall, Vangthong, Phitsanulok</td></tr><tr><td rowspan="1" colspan="1"><italic><tp:taxon-name>Glyphidrilus chaophraya</tp:taxon-name></italic> sp. n.</td><td rowspan="1" colspan="1">113–138</td><td rowspan="1" colspan="1">325–414</td><td rowspan="1" colspan="1">20–43, 44, 45</td><td rowspan="1" colspan="1">24, 25–32, 33</td><td rowspan="1" colspan="1">16, 19, 20–23, 32, 33</td><td rowspan="1" colspan="1">12, 13, 14, 34, 35, 37, 38</td><td rowspan="1" colspan="1">absent</td><td rowspan="1" colspan="1">7–11</td><td rowspan="1" colspan="1">15</td><td rowspan="1" colspan="1">8</td><td rowspan="1" colspan="1">16/17–22/23</td><td rowspan="1" colspan="1">Chaophraya River, Payuhakiri, Nakhonsawan</td></tr><tr><td rowspan="1" colspan="1"><italic><tp:taxon-name>Glyphidrilus chiensis</tp:taxon-name></italic>  sp. n.</td><td rowspan="1" colspan="1">61–193</td><td rowspan="1" colspan="1">122–386</td><td rowspan="1" colspan="1">17, 18–33, 34, 35, 36, 37, 38</td><td rowspan="1" colspan="1">23, 24, 25, 26–29, 30, 31, 32</td><td rowspan="1" colspan="1">15, 16, 17, 18, 19–20, 21, 22, 23, 24, 30, 31, 33</td><td rowspan="1" colspan="1">11, 12, 13, 14, 30, 32, 33, 34, 35, 36</td><td rowspan="1" colspan="1">absent</td><td rowspan="1" colspan="1">7–11</td><td rowspan="1" colspan="1">15</td><td rowspan="1" colspan="1">8</td><td rowspan="1" colspan="1">12/13–18/19</td><td rowspan="1" colspan="1">rice filed at Ban Thatoom, Mueang, Mahasarakham</td></tr><tr><td rowspan="1" colspan="1"><italic><tp:taxon-name>Glyphidrilus quadratus</tp:taxon-name></italic>  sp. n.</td><td rowspan="1" colspan="1">54–156</td><td rowspan="1" colspan="1">186–378</td><td rowspan="1" colspan="1">15, 16, 17, 18–31, 32, 33, 34, 35, 36</td><td rowspan="1" colspan="1">23, 24–28, 29, 30, 31</td><td rowspan="1" colspan="1">13, 15, 16, 17, 18, 19–21, 22, 23, 30, 31</td><td rowspan="1" colspan="1">11, 12, 13, 14, 31, 32, 33, 34</td><td rowspan="1" colspan="1">absent</td><td rowspan="1" colspan="1">7–11</td><td rowspan="1" colspan="1">15</td><td rowspan="1" colspan="1">8</td><td rowspan="1" colspan="1">12/13–17/18</td><td rowspan="1" colspan="1">Kang Sapue, Phibonmangsahan, Ubon Ratchathani</td></tr><tr><td rowspan="1" colspan="1"><italic><tp:taxon-name>Glyphidrilus huailuangensis</tp:taxon-name></italic> sp. n.</td><td rowspan="1" colspan="1">50–91</td><td rowspan="1" colspan="1">131–228</td><td rowspan="1" colspan="1">12, 13, 16–32, 33</td><td rowspan="1" colspan="1">25, 26–30, 31</td><td rowspan="1" colspan="1">16–24 </td><td rowspan="1" colspan="1">31</td><td rowspan="1" colspan="1">absent</td><td rowspan="1" colspan="1">8–11</td><td rowspan="1" colspan="1">13</td><td rowspan="1" colspan="1">7–8</td><td rowspan="1" colspan="1">absent</td><td rowspan="1" colspan="1">Huailung waterfall, Najahlauy, Ubon Ratchathani</td></tr><tr><td rowspan="1" colspan="1"><italic><tp:taxon-name>Glyphidrilus wararamensis</tp:taxon-name></italic> sp. n.</td><td rowspan="1" colspan="1">18+–120</td><td rowspan="1" colspan="1">46+–279</td><td rowspan="1" colspan="1">11, 12, 13–33, 34, 35</td><td rowspan="1" colspan="1">20, 21–26, 27</td><td rowspan="1" colspan="1">14, 15, 17–19, 20, 27</td><td rowspan="1" colspan="1">absent</td><td rowspan="1" colspan="1">11–13, 14, 15, 17, 18–19, 20, 28, 29–30 </td><td rowspan="1" colspan="1">8–11</td><td rowspan="1" colspan="1">14</td><td rowspan="1" colspan="1">6–8</td><td rowspan="1" colspan="1">13/14–17/18</td><td rowspan="1" colspan="1">stream near Wattham Wararam, Phanom, Suratthani </td></tr><tr><td rowspan="1" colspan="1"><italic><tp:taxon-name>Glyphidrilus trangensis</tp:taxon-name></italic> sp. n.</td><td rowspan="1" colspan="1">11+–63+</td><td rowspan="1" colspan="1">41+–153+ </td><td rowspan="1" colspan="1">17, 18–30</td><td rowspan="1" colspan="1">22, 23–27, 28</td><td rowspan="1" colspan="1">absent</td><td rowspan="1" colspan="1">absent</td><td rowspan="1" colspan="1">18–21</td><td rowspan="1" colspan="1">8–11</td><td rowspan="1" colspan="1">16</td><td rowspan="1" colspan="1">8–9</td><td rowspan="1" colspan="1">18–21</td><td rowspan="1" colspan="1">Trang River, Nayong, Trang </td></tr><tr><td rowspan="1" colspan="1"><italic><tp:taxon-name>Glyphidrilus kratuensis</tp:taxon-name></italic> sp. n.</td><td rowspan="1" colspan="1">48–93</td><td rowspan="1" colspan="1">221–282</td><td rowspan="1" colspan="1">18–30, 31, 32</td><td rowspan="1" colspan="1">23, 24–28, 29, 30</td><td rowspan="1" colspan="1">14, 15, 16, 17, 18, 19, 22, 23, 24, 29, 30 </td><td rowspan="1" colspan="1">absent</td><td rowspan="1" colspan="1">18, 19–20, 21, 22, 23, 30–31, 32–34</td><td rowspan="1" colspan="1">8–11</td><td rowspan="1" colspan="1">14</td><td rowspan="1" colspan="1">8</td><td rowspan="1" colspan="1">14/15–17/18</td><td rowspan="1" colspan="1">Kratu waterfall, Kratu, Phuket </td></tr><tr><td rowspan="1" colspan="1"><italic><tp:taxon-name>Glyphidrilus vesper</tp:taxon-name></italic> sp. n.</td><td rowspan="1" colspan="1">46–146</td><td rowspan="1" colspan="1">102–260</td><td rowspan="1" colspan="1">14, 15, 16, 17–29, 30, 31, 32</td><td rowspan="1" colspan="1">18–24, ½25, 25</td><td rowspan="1" colspan="1">12–17, 18, 24, 25–26, 27</td><td rowspan="1" colspan="1">absent</td><td rowspan="1" colspan="1">11, 12, 13, 26, 27</td><td rowspan="1" colspan="1">7–11</td><td rowspan="1" colspan="1">15</td><td rowspan="1" colspan="1">7–8</td><td rowspan="1" colspan="1">13/14–16/17</td><td rowspan="1" colspan="1">Thilorsu waterfall, Umphang, Tak </td></tr></tbody></table><table-wrap-foot><fn><p><bold><sup>“-”</sup></bold> Character absent.<bold><sup>“</sup></bold>?<bold><sup>”</sup></bold> Not shown in the original description.
                                    </p></fn></table-wrap-foot></table-wrap></tp:treatment-sec><ref-list><ref id="B23"><mixed-citation xmlns:xlink="http://www.w3.org/1999/xlink" xlink:type="simple"><person-group><name name-style="western"><surname>Jamieson</surname><given-names>BGM</given-names></name></person-group> (<year>1968</year>)<article-title/><source>Journal of Natural History </source><volume>2</volume>: <fpage>387</fpage>-<lpage>395</lpage>. doi: <ext-link ext-link-type="uri" xlink:href="http://dx.doi.org/10.1080/00222936800770381" xlink:type="simple">10.1080/00222936800770381</ext-link></mixed-citation></ref><ref id="B4"><mixed-citation xmlns:xlink="http://www.w3.org/1999/xlink" xlink:type="simple"><person-group><name name-style="western"><surname>Brinkhurst</surname><given-names>RO</given-names></name><name name-style="western"><surname>Jamieson</surname><given-names>BGM</given-names></name></person-group> (<year>1971</year>)<source> Aquatic Oligochaeta of the World.</source><publisher-name>Oliver and Boyd</publisher-name>, <publisher-loc>Edinburgh</publisher-loc>, <lpage>753</lpage> pp.</mixed-citation></ref></ref-list></tp:taxon-treatment>
