# Supplementary material for: The semi-aquatic freshwater earthworms of the genus Glyphidrilus Horst, 1889 from Thailand (Oligochaeta, Almidae) with re-descriptions of several species
Source: Zookeys. 2013 Feb 6;(265):1–76. doi: 10.3897/zookeys.265.3911 (PMC3591759; doi:10.3897/zookeys.265.3911)
Supplement: XML Treatment for Glyphidrilus wararamensis [file zookeys.265.3911-treatment34.xml]

<!DOCTYPE tp:taxon-treatment
  PUBLIC "-//TaxonX//DTD Taxonomic Treatment Publishing DTD v0 20100105//EN" "tax-treatment-NSO.dtd">
<tp:taxon-treatment xmlns:tp="http://www.plazi.org/taxpub"><tp:treatment-meta><mixed-citation publication-type="journal"><person-group><name><surname>Chanabun</surname><given-names>Ratmanee</given-names></name><name><surname>Sutcharit</surname><given-names>Chirasak</given-names></name><name><surname>Tongkerd</surname><given-names>Piyoros</given-names></name><name><surname>Panha</surname><given-names>Somsak</given-names></name></person-group><article-title>The semi-aquatic freshwater earthworms of the genus 
                    <italic>Glyphidrilus</italic> Horst, 1889 from Thailand (Oligochaeta, Almidae) with re-descriptions of several species
                </article-title><source>Zookeys</source><day>6</day><month>2</month><year>2013</year><volume>2013</volume><issue>265</issue><fpage>1</fpage><lpage>76</lpage><pub-id pub-id-type="doi">10.3897/zookeys.265.3911</pub-id></mixed-citation></tp:treatment-meta><tp:nomenclature><label>33.</label><tp:taxon-name>
                            <tp:taxon-name-part taxon-name-part-type="genus">Glyphidrilus</tp:taxon-name-part>
                            <tp:taxon-name-part taxon-name-part-type="species">wararamensis</tp:taxon-name-part>
                        <object-id xmlns:xlink="http://www.w3.org/1999/xlink" xlink:type="simple">urn:lsid:zoobank.org:act:FAA1ADB6-8F32-4E65-8F97-1F71D7045EB1</object-id>
								<object-id xmlns:xlink="http://www.w3.org/1999/xlink" xlink:type="simple">http://species-id.net/wiki/Glyphidrilus_wararamensis</object-id>
								</tp:taxon-name><tp:taxon-authority>Chanabun &amp; Panha</tp:taxon-authority><tp:taxon-status xmlns:xlink="http://www.w3.org/1999/xlink" xlink:type="simple">sp. n.</tp:taxon-status><xref ref-type="fig" rid="F31">Figs 31</xref><xref ref-type="fig" rid="F32">32</xref><xref ref-type="fig" rid="F38">38</xref><xref ref-type="table" rid="T1">Table 1</xref></tp:nomenclature><tp:treatment-sec sec-type="Type material"><title>Type material.</title><p><bold>Holotype:</bold> CUMZ 3257 (<xref ref-type="fig" rid="F32">Fig. 32</xref>), in muddy swamp at stream near Wattham Wararam, Phanom, Suratthani, Thailand, <named-content xmlns:xlink="http://www.w3.org/1999/xlink" content-type="dwc:verbatimCoordinates" xlink:type="simple">08°53'13.6"N, 098°39'54.5"E</named-content>, 3 m amsl, 17 February 2009. <bold>Paratypes:</bold> 4 adults and 53 juveniles (CUMZ 3258), 3 adults (ZMH 145670), and 3 adults (NHM), same collection data as holotype.
                        </p></tp:treatment-sec><tp:treatment-sec sec-type="Other material examined"><title>Other material examined.</title><p>3 adults and 3 juveniles (CUMZ 3259), Khaosok National Park, Phanom, Suratthani, Thailand, <named-content xmlns:xlink="http://www.w3.org/1999/xlink" content-type="dwc:verbatimCoordinates" xlink:type="simple">08°56'16.14"N, 098°31'48.56"E</named-content>, 286 m amsl, 17 February 2009. 32 adults and 8 juveniles (CUMZ 3260), Klongsok, Phanom, Suratthani, Thailand, <named-content xmlns:xlink="http://www.w3.org/1999/xlink" content-type="dwc:verbatimCoordinates" xlink:type="simple">08°52'45.8"N, 098°33'10.4"E</named-content>, 61 m amsl, 6 October 2011. 6 adults and 38 juveniles (CUMZ 3261), Namlod cave, Phanom, Suratthani, Thailand, <named-content xmlns:xlink="http://www.w3.org/1999/xlink" content-type="dwc:verbatimCoordinates" xlink:type="simple">08°46'57.7"N, 098°50'57.1"E</named-content>, 6 m amsl, 11 December 2010.
                        </p></tp:treatment-sec><tp:treatment-sec sec-type="Etymology"><title>Etymology.</title><p>The name “ <italic>wararamensis</italic> ” is given to this species for its type locality at the stream near Wattham Wararam, Phanom, Suratthani, Thailand. The locality is a part of this famous stream and is the first record of this genus at this locality.
                        </p></tp:treatment-sec><tp:treatment-sec sec-type="Diagnosis"><title>Diagnosis.</title><p>The unique characters of <italic><tp:taxon-name>Glyphidrilus wararamensis</tp:taxon-name></italic> sp. n. are distinct expanded tissues of <bold>wi</bold> in 20, 21–26, 27, with clitellum in 11, 12, 13–33, 34, 35; <bold>gm</bold>: lateral paired or asymmetrical on bc in 14, 15, 17, 18–19, 20, 27, median unpaired on aa in 11–13, 14, 15, 17, 18–19, 20, 28, 29–30; <bold>he</bold> in 8–11; <bold>sv</bold> in 9–12; two pairs of <bold>ov</bold> in 13–14; testis in 10–11; <bold>sc</bold> sessile, elongated oval or globular in 13/14–17/18, three to nine pairs on each side per segment (<xref ref-type="table" rid="T1">Table 1</xref>).
                        </p></tp:treatment-sec><tp:treatment-sec sec-type="Description"><title>Description of Holotype.</title><p>Dimensions: body length 112 mm, diameter 3.3 mm in segment 8, 3.1 mm before clitellar <bold>wi</bold> in segment 19, 3.1 mm behind <bold>wi</bold> in segment 27 in intraclitellar region. Body cylindrical in anterior part, quadrangular in transverse section behind clitellum. 335 segments. Body colour pale brown with variations from red to pink at adjacent tissues of <bold>wi</bold> portion in different individuals of newly collected specimens after placement in 30% ethanol for narcotization. Dorsal surface considerably broader than the ventral at posterior end. Clitellar <bold>wi</bold> on ventro-lateral part of clitellum in 20–26, 3.0 mm in height, and about 2.2 mm in width on both sides. Prostomium zygolobous. Dorsal pores absent. Clitellum annular in 13–35. Four pairs of setae per segment from 2, setal formula aa:ab:bc:cd:dd = 0.6:0.2:0.8:0.3:0.7 in segment 8 and 0.9:0.5:1.4:0.6:1.2 in postclitellar segments. Female pores, male pores, and <!--PageBreak-->spermathecal pores are not visible. <bold>Gm</bold>: lateral paired or asymmetrical on bc in 17–19, 27, median unpaired on aa in 11–13, 15, 18–19, 29–30.
                        </p><p>Septa 5/6–8/9 thicker, 9/10–14/15 thick and 15/16 to the last segment thin. <bold>Gi</bold> small globular within 6–8. Intestine enlarged from 14. Dorsal blood vessel aborted anterior to 8. <bold>He</bold> in 8–11. No distinguishable <bold>np</bold> in first eleven segments. <bold>Sv</bold> in 9–12. <bold>Ov</bold> in 13–14. Testis in 10–11. Prostate and accessory glands absent. <bold>Sc</bold> sessile, elongated oval or globular in 13/14–17/18, 0.1–0.3 mm in diameter, three to nine on each side per segment.
                        </p></tp:treatment-sec><tp:treatment-sec sec-type="Variation"><title>Variation.</title><p>Body length of adult paratypes (10) and non-types (41) ranged from 18<sup>+</sup>–120 mm (48.6 ± 21.2), with 46<sup>+</sup>–279 segments. <bold>Wi</bold> in 20, 21–26, 27, with clitellum in 11, 12, 13–33, 34, 35; <bold>gm</bold>: lateral paired or asymmetrical on bc in 14, 15, 17–19, 20, 27, median unpaired on aa in 11–13, 14, 15, 17, 18–19, 20, and 28, 29–30.
                        </p><!--PageBreak--></tp:treatment-sec><tp:treatment-sec sec-type="Distribution"><title>Distribution.</title><p>The new species is known from the worm cast covered top soil at several locations of Suratthani, South Thailand, found on the shore connected to water.</p></tp:treatment-sec><tp:treatment-sec sec-type="Remarks"><title>Remarks.</title><p><italic><tp:taxon-name>Glyphidrilus wararamensis</tp:taxon-name></italic> sp. n. similar to <italic><tp:taxon-name>Glyphidrilus tuberosus</tp:taxon-name></italic> reported from Kenduapatna Canal, Ponds at Pubhans, Cuttack, Mud at edge of River Tista, Jalpaiguri in the locations of <bold>wi</bold> however, <italic><tp:taxon-name>Glyphidrilus tuberosus</tp:taxon-name></italic> has shorter clitellum in 14, 15, 16–28, 29, 30 and <bold>sc</bold> in 14–15.The new species similar to <italic><tp:taxon-name>Glyphidrilus singaporensis</tp:taxon-name></italic> from Bukit Timah, Singapore in the locations of <bold>wi</bold>, whereas <italic><tp:taxon-name>Glyphidrilus singaporensis</tp:taxon-name></italic> has shorter clitellum in 18–27, ½28, 29, 30, 31, three pairs of <bold>he</bold> in 9–11 and <bold>sc</bold> in 14–17 or 13/14–16/17.
                        </p><p>The new species differs from <italic><tp:taxon-name>Glyphidrilus malayanus</tp:taxon-name></italic> from Malay Peninsula which has a shorter <bold>wi</bold> in ¾18, 18–21, ½22 and shorter clitellum in 15, 16, 17–23, 24, 25, three <!--PageBreak-->pairs of <bold>he</bold> in 9–11 and <bold>sc</bold> in 14/15–16/17.It differs from <italic><tp:taxon-name>Glyphidrilus birmanicus</tp:taxon-name></italic> from Burma by <italic><tp:taxon-name>Glyphidrilus birmanicus</tp:taxon-name></italic> has longer <bold>wi</bold> in 21, 22, 23–28, 29, 30, longer clitellum in 12, 13–43, 44 and <bold>he</bold> in 7–11.Differs from <italic><tp:taxon-name>Glyphidrilus gatesi</tp:taxon-name></italic> from Johor, Malaysia by <italic><tp:taxon-name>Glyphidrilus gatesi</tp:taxon-name></italic> has different locations of <bold>wi</bold> in 18, ½19, 19–½24, 24, with shorter clitellum in ½17, 17, 18–25, ½26, 26, <bold>he</bold> in 9–11 and <bold>sc</bold> in 15–17. Differs from <italic><tp:taxon-name>Glyphidrilus vangviengensis</tp:taxon-name></italic> from Laos by <italic><tp:taxon-name>Glyphidrilus vangviengensis</tp:taxon-name></italic> has longer <bold>wi</bold> in 24, 25–31, 32, with shorter clitellum in 19, 20–35, 36, 37, 38, <bold>he</bold> in 7–11 and lacks <bold>sc</bold>.
                        </p><p>The new species differs from <italic><tp:taxon-name>Glyphidrilus trangensis</tp:taxon-name></italic> sp. n. has shorter <bold>wi</bold> in 22, 23–27, 28, with shorter clitellum in 17, 18–30 and <bold>sc</bold> in 18–21. Differs from <italic><tp:taxon-name>Glyphidrilus kratuensis</tp:taxon-name></italic> sp. n. by <italic><tp:taxon-name>Glyphidrilus kratuensis</tp:taxon-name></italic> sp. n. has <bold>wi</bold> in 23, 24–28, 29, 30, shorter clitellum in 18–30, 31, 32 and <bold>sc</bold> in 14/15–17/18 (<xref ref-type="table" rid="T1">Table 1</xref>).
                        </p><fig id="F31" position="float" orientation="portrait"><label>Figure 31.</label><caption><p>Photographs showing the <bold>A</bold> type locality of <italic><tp:taxon-name>Glyphidrilus wararamensis</tp:taxon-name></italic> sp. n. in a muddy swamp at a stream near Wat Tham Wararam, Phanom, Suratthani, <bold>B</bold> <italic><tp:taxon-name>Glyphidrilus wararamensis</tp:taxon-name></italic> sp. n. casts and <bold>C</bold> coloration of newly collected paratype CUMZ 3258 just after the first preservation step in 30% (v/v) ethanol.</p></caption><graphic xmlns:xlink="http://www.w3.org/1999/xlink" xlink:href="ZooKeys-265-001-g031.jpg" position="float" orientation="portrait" xlink:type="simple"/></fig><fig id="F32" position="float" orientation="portrait"><label>Figure 32.</label><caption><p>Morphology of the holotype (CUMZ 3257) of <italic><tp:taxon-name>Glyphidrilus wararamensis</tp:taxon-name></italic> sp. n., showing the <bold>A</bold> external ventral and <bold>B</bold> internal dorsal views.</p></caption><graphic xmlns:xlink="http://www.w3.org/1999/xlink" xlink:href="ZooKeys-265-001-g032.jpg" position="float" orientation="portrait" xlink:type="simple"/></fig></tp:treatment-sec><tp:treatment-sec><!--Section generated to contain objects referenced in tp:taxon-treatment.--><fig id="F38" position="float" orientation="portrait"><label>Figure 38.</label><caption><p>Distribution map of the new <italic><tp:taxon-name>Glyphidrilus</tp:taxon-name></italic> species from Thailand. Filled hexagon: <italic><tp:taxon-name>Glyphidrilus vesper</tp:taxon-name></italic> sp. n., Open trapezoid: <italic><tp:taxon-name>Glyphidrilus wararamensis</tp:taxon-name></italic> sp. n., Filled trapezoid: <italic><tp:taxon-name>Glyphidrilus trangensis</tp:taxon-name></italic> sp. n., Filled star: <italic><tp:taxon-name>Glyphidrilus kratuensis</tp:taxon-name></italic> sp. n.</p></caption><graphic xmlns:xlink="http://www.w3.org/1999/xlink" xlink:href="ZooKeys-265-001-g038.jpg" position="float" orientation="portrait" xlink:type="simple"/></fig><table-wrap position="float" orientation="portrait" id="T1"><label>Table 1.</label><caption><p>Compariyson of the morphological characters of <italic><tp:taxon-name>Glyphidrilus</tp:taxon-name></italic> species.</p></caption><table><tbody><tr><th rowspan="2" colspan="1">Species</th><th rowspan="2" colspan="1">Length (mm)</th><th rowspan="2" colspan="1">Segments</th><th rowspan="2" colspan="1">Clitellum</th><th rowspan="2" colspan="1">Wings</th><th rowspan="1" colspan="3">Genital markings</th><th rowspan="2" colspan="1">Hearts</th><th rowspan="2" colspan="1">Intestinal origin</th><th rowspan="2" colspan="1">Gizzard</th><th rowspan="2" colspan="1">Spermathecae</th><th rowspan="2" colspan="1">Type Locality</th></tr><tr><th rowspan="1" colspan="1">Paired on bc</th><th rowspan="1" colspan="1">Paired on aa</th><th rowspan="1" colspan="1">Unpaired on aa</th></tr><tr><td rowspan="1" colspan="1"><italic><tp:taxon-name>Glyphidrilus weberi</tp:taxon-name></italic></td><td rowspan="1" colspan="1">79–82</td><td rowspan="1" colspan="1">283–286</td><td rowspan="1" colspan="1">16–32</td><td rowspan="1" colspan="1">22, 23–½32, 32</td><td rowspan="1" colspan="1">15, 16–19, 22</td><td rowspan="1" colspan="1">absent</td><td rowspan="1" colspan="1">absent</td><td rowspan="1" colspan="1">8–11</td><td rowspan="1" colspan="1">13</td><td rowspan="1" colspan="1">½7–½8</td><td rowspan="1" colspan="1">13/14–17/18</td><td rowspan="1" colspan="1">Java, Sumatra, Celebes, Flores</td></tr><tr><td rowspan="1" colspan="1"><italic><tp:taxon-name>Glyphidrilus papillatus</tp:taxon-name></italic></td><td rowspan="1" colspan="1">100</td><td rowspan="1" colspan="1">330</td><td rowspan="1" colspan="1">14–40</td><td rowspan="1" colspan="1">18–23, 24, 25, 26</td><td rowspan="1" colspan="1">12–18</td><td rowspan="1" colspan="1">12–17, 18–20, 24–29</td><td rowspan="1" colspan="1">11–21, 23–32, 33</td><td rowspan="1" colspan="1">7–11</td><td rowspan="1" colspan="1">15</td><td rowspan="1" colspan="1">7–8</td><td rowspan="1" colspan="1">14–17</td><td rowspan="1" colspan="1">Burma</td></tr><tr><td rowspan="1" colspan="1"><italic><tp:taxon-name>Glyphidrilus quadrangulus</tp:taxon-name></italic></td><td rowspan="1" colspan="1">50</td><td rowspan="1" colspan="1">200</td><td rowspan="1" colspan="1">?</td><td rowspan="1" colspan="1">19, 20–25</td><td rowspan="1" colspan="1">absent</td><td rowspan="1" colspan="1">absent</td><td rowspan="1" colspan="1">absent</td><td rowspan="1" colspan="1">?</td><td rowspan="1" colspan="1">?</td><td rowspan="1" colspan="1">8</td><td rowspan="1" colspan="1">13/14, 14/15–15/16, 16/17</td><td rowspan="1" colspan="1">Sumatra</td></tr><tr><td rowspan="1" colspan="1"><italic><tp:taxon-name>Glyphidrilus kuekenthali</tp:taxon-name></italic></td><td rowspan="1" colspan="1">75–90</td><td rowspan="1" colspan="1">153–300</td><td rowspan="1" colspan="1">½13–34</td><td rowspan="1" colspan="1">18, ½18, 19–24, ½25</td><td rowspan="1" colspan="1">18–25</td><td rowspan="1" colspan="1">absent</td><td rowspan="1" colspan="1">10–15, 25–32</td><td rowspan="1" colspan="1">7–11</td><td rowspan="1" colspan="1">15 or 16</td><td rowspan="1" colspan="1">8</td><td rowspan="1" colspan="1">14–18</td><td rowspan="1" colspan="1">Borneo</td></tr><tr><td rowspan="1" colspan="1"><italic><tp:taxon-name>Glyphidrilus stuhlmanni</tp:taxon-name></italic></td><td rowspan="1" colspan="1">190</td><td rowspan="1" colspan="1">540</td><td rowspan="1" colspan="1">22, 23, 30–60, 66, 67, 68</td><td rowspan="1" colspan="1">42, 43–65, 66, 67</td><td rowspan="1" colspan="1">16, 18–23, 24, 25, 26, 27</td><td rowspan="1" colspan="1">absent</td><td rowspan="1" colspan="1">44/45–50/51, 64/65–67/68</td><td rowspan="1" colspan="1">8–13</td><td rowspan="1" colspan="1">14</td><td rowspan="1" colspan="1">8</td><td rowspan="1" colspan="1">9/10, 10/11, 12/13, 13/14–18/19, 20/21, 21/22</td><td rowspan="1" colspan="1">Dunda on the Kingani, Tanzania</td></tr><tr><td rowspan="1" colspan="1"><italic><tp:taxon-name>Glyphidrilus malayanus</tp:taxon-name></italic></td><td rowspan="1" colspan="1">85–90</td><td rowspan="1" colspan="1">236–356</td><td rowspan="1" colspan="1">15, 16,17–23, 24, 25, 26</td><td rowspan="1" colspan="1">¾18, 18–21, ½22</td><td rowspan="1" colspan="1">13–15, 16,17, 22, 23</td><td rowspan="1" colspan="1">absent</td><td rowspan="1" colspan="1">12–16, 22–25</td><td rowspan="1" colspan="1">9–11</td><td rowspan="1" colspan="1">14</td><td rowspan="1" colspan="1">8</td><td rowspan="1" colspan="1">14/15–16/17</td><td rowspan="1" colspan="1">Malay Peninsula</td></tr><tr><td rowspan="1" colspan="1"><italic><tp:taxon-name>Glyphidrilus annandalei</tp:taxon-name></italic></td><td rowspan="1" colspan="1">90–265</td><td rowspan="1" colspan="1">125–322</td><td rowspan="1" colspan="1">beginning 13–18 ending 35–41</td><td rowspan="1" colspan="1">25, 26, 27–½32, 32, ½33, 33, 35, 36</td><td rowspan="1" colspan="1">13, 15, 18–27, 22–24, 32–34, 35</td><td rowspan="1" colspan="1">absent</td><td rowspan="1" colspan="1">11, 12, 13–17, 37–38, 39</td><td rowspan="1" colspan="1">8–11</td><td rowspan="1" colspan="1">15 </td><td rowspan="1" colspan="1">8–9</td><td rowspan="1" colspan="1">13/14–16/17 </td><td rowspan="1" colspan="1">India</td></tr><tr><td rowspan="1" colspan="1"><italic><tp:taxon-name>Glyphidrilus tuberosus</tp:taxon-name></italic></td><td rowspan="1" colspan="1">60–118</td><td rowspan="1" colspan="1">221</td><td rowspan="1" colspan="1">14, 15, 16–28, 29, 30</td><td rowspan="1" colspan="1">20–24, 25, 26, 27, 28</td><td rowspan="1" colspan="1">10–12, 16, 18, 19, 24–28, 30</td><td rowspan="1" colspan="1">absent</td><td rowspan="1" colspan="1">absent</td><td rowspan="1" colspan="1">?–11</td><td rowspan="1" colspan="1">15</td><td rowspan="1" colspan="1">7</td><td rowspan="1" colspan="1">14–15</td><td rowspan="1" colspan="1">Jalpaiguri, India</td></tr><tr><td rowspan="1" colspan="1"><italic><tp:taxon-name>Glyphidrilus buttikoferi</tp:taxon-name></italic></td><td rowspan="1" colspan="1">110–150</td><td rowspan="1" colspan="1">370</td><td rowspan="1" colspan="1">12–30, 33</td><td rowspan="1" colspan="1">½25, 25–30</td><td rowspan="1" colspan="1">17–24</td><td rowspan="1" colspan="1">absent</td><td rowspan="1" colspan="1">12–14, 29–31</td><td rowspan="1" colspan="1">7–11</td><td rowspan="1" colspan="1">15</td><td rowspan="1" colspan="1">8</td><td rowspan="1" colspan="1">14/15–17/18</td><td rowspan="1" colspan="1">Borneo</td></tr><tr><td rowspan="1" colspan="1"><italic><tp:taxon-name>Glyphidrilus jacobsoni</tp:taxon-name></italic></td><td rowspan="1" colspan="1">101+</td><td rowspan="1" colspan="1">135+</td><td rowspan="1" colspan="1">18–31</td><td rowspan="1" colspan="1">21–¾27</td><td rowspan="1" colspan="1">18–20</td><td rowspan="1" colspan="1">absent</td><td rowspan="1" colspan="1">13, 14</td><td rowspan="1" colspan="1">8–11</td><td rowspan="1" colspan="1">15</td><td rowspan="1" colspan="1">8</td><td rowspan="1" colspan="1">12/13–16/17</td><td rowspan="1" colspan="1">Sumatra</td></tr><tr><td rowspan="1" colspan="1"><italic><tp:taxon-name>Glyphidrilus fluviatilis</tp:taxon-name></italic></td><td rowspan="1" colspan="1">270–275</td><td rowspan="1" colspan="1">225–385</td><td rowspan="1" colspan="1">13–33, 36, 38</td><td rowspan="1" colspan="1">25–½32, 32</td><td rowspan="1" colspan="1">13–24, 32, 33</td><td rowspan="1" colspan="1">absent</td><td rowspan="1" colspan="1">12–22, 37–39</td><td rowspan="1" colspan="1">7–11</td><td rowspan="1" colspan="1">16</td><td rowspan="1" colspan="1">8</td><td rowspan="1" colspan="1">absent</td><td rowspan="1" colspan="1">River Harangi, Madapur </td></tr><tr><td rowspan="1" colspan="1"><italic><tp:taxon-name>Glyphidrilus elegans</tp:taxon-name></italic></td><td rowspan="1" colspan="1">139</td><td rowspan="1" colspan="1">248</td><td rowspan="1" colspan="1">13–35</td><td rowspan="1" colspan="1">25–31</td><td rowspan="1" colspan="1">13–24, 32, 35</td><td rowspan="1" colspan="1">absent</td><td rowspan="1" colspan="1">–</td><td rowspan="1" colspan="1">7–11</td><td rowspan="1" colspan="1">13</td><td rowspan="1" colspan="1">8</td><td rowspan="1" colspan="1">13/14–17/18</td><td rowspan="1" colspan="1">Cauvery, Dubari forests. Fraserpett (Coorg)</td></tr><tr><td rowspan="1" colspan="1"><italic><tp:taxon-name>Glyphidrilus spelaeotes</tp:taxon-name></italic></td><td rowspan="1" colspan="1">175</td><td rowspan="1" colspan="1">310</td><td rowspan="1" colspan="1">14, 15, 16–30</td><td rowspan="1" colspan="1">18, 19–24, ½25</td><td rowspan="1" colspan="1">14, 15, 16, 19, 25, 27, 28</td><td rowspan="1" colspan="1">absent</td><td rowspan="1" colspan="1">11, 17, 18–28</td><td rowspan="1" colspan="1">8–11</td><td rowspan="1" colspan="1">15</td><td rowspan="1" colspan="1">7–8</td><td rowspan="1" colspan="1">13/14–15/16</td><td rowspan="1" colspan="1">Assam</td></tr><tr><td rowspan="1" colspan="1"><italic><tp:taxon-name>Glyphidrilus horsti</tp:taxon-name></italic></td><td rowspan="1" colspan="1">34.9–53.3</td><td rowspan="1" colspan="1">125–232</td><td rowspan="1" colspan="1">17, 18, ½18, 19–29, 30, ½31</td><td rowspan="1" colspan="1">23, ½23–½28, 28</td><td rowspan="1" colspan="1">18, 19, 22, 23, 27, 29</td><td rowspan="1" colspan="1">absent</td><td rowspan="1" colspan="1">16, 17, 18–20, 22, 27, 28</td><td rowspan="1" colspan="1">8, 9–11</td><td rowspan="1" colspan="1">13 or 15 or 16</td><td rowspan="1" colspan="1">7–8</td><td rowspan="1" colspan="1">14–17, 14/15–17/18</td><td rowspan="1" colspan="1">Pulau Berhala, Straits of Malacca</td></tr><tr><td rowspan="1" colspan="1"><italic><tp:taxon-name>Glyphidrilus ceylonensis</tp:taxon-name></italic></td><td rowspan="1" colspan="1">180–280</td><td rowspan="1" colspan="1">?</td><td rowspan="1" colspan="1">?</td><td rowspan="1" colspan="1">16, 17, 18, 19–32, 33, 34, 35</td><td rowspan="1" colspan="1">16–25, 31–35</td><td rowspan="1" colspan="1">absent</td><td rowspan="1" colspan="1">33–34</td><td rowspan="1" colspan="1">7–11</td><td rowspan="1" colspan="1">16</td><td rowspan="1" colspan="1">7</td><td rowspan="1" colspan="1">13/14–16/17</td><td rowspan="1" colspan="1">Ceylon</td></tr><tr><td rowspan="1" colspan="1"><italic><tp:taxon-name>Glyphidrilus birmanicus</tp:taxon-name></italic></td><td rowspan="1" colspan="1">95–103</td><td rowspan="1" colspan="1">?</td><td rowspan="1" colspan="1">12, 13–43, 44</td><td rowspan="1" colspan="1">21, 22, 23–28, 29, 30</td><td rowspan="1" colspan="1">12, 13–21, 22, 23, 26, 29, 30, 31, 33, 34</td><td rowspan="1" colspan="1">absent</td><td rowspan="1" colspan="1">absent</td><td rowspan="1" colspan="1">7–11</td><td rowspan="1" colspan="1">15</td><td rowspan="1" colspan="1">7–8</td><td rowspan="1" colspan="1">13/14–17/18</td><td rowspan="1" colspan="1">Burma</td></tr><tr><td rowspan="1" colspan="1"><italic><tp:taxon-name>Glyphidrilus gangeticus</tp:taxon-name></italic></td><td rowspan="1" colspan="1">85–200</td><td rowspan="1" colspan="1">202–325</td><td rowspan="1" colspan="1">13, ½13, 14–34</td><td rowspan="1" colspan="1">17, 18, 19–23, 24, 25</td><td rowspan="1" colspan="1">10, 12–17, 18, 19, 23, 24–32</td><td rowspan="1" colspan="1">absent</td><td rowspan="1" colspan="1">10, 11–14, 17, 18, 19, 28–32</td><td rowspan="1" colspan="1">8 or 9–11</td><td rowspan="1" colspan="1">16</td><td rowspan="1" colspan="1">7–8 or 8</td><td rowspan="1" colspan="1">12/13, 13/14–16/17, 17/18</td><td rowspan="1" colspan="1">Gangetic plain from Saharanpur, India</td></tr><tr><td rowspan="1" colspan="1"><italic><tp:taxon-name>Glyphidrilus yunnanensis</tp:taxon-name></italic></td><td rowspan="1" colspan="1">123</td><td rowspan="1" colspan="1">139</td><td rowspan="1" colspan="1">18–38</td><td rowspan="1" colspan="1">22–32</td><td rowspan="1" colspan="1">17–21, 32–34</td><td rowspan="1" colspan="1">absent</td><td rowspan="1" colspan="1">absent</td><td rowspan="1" colspan="1">7–11</td><td rowspan="1" colspan="1">16</td><td rowspan="1" colspan="1">8</td><td rowspan="1" colspan="1">absent</td><td rowspan="1" colspan="1">Yunnan, China</td></tr><tr><td rowspan="1" colspan="1"><italic><tp:taxon-name>Glyphidrilus stuhlmanni morogoronensis</tp:taxon-name></italic></td><td rowspan="1" colspan="1">133–199</td><td rowspan="1" colspan="1">430–490</td><td rowspan="1" colspan="1">15, 16–61, 62, 63</td><td rowspan="1" colspan="1">41, 42, 43–61, 62, 63</td><td rowspan="1" colspan="1">19–26</td><td rowspan="1" colspan="1">absent</td><td rowspan="1" colspan="1">38/39–50/51, 58/59, 60/61, 61/62–64/65</td><td rowspan="1" colspan="1">7–13</td><td rowspan="1" colspan="1">15</td><td rowspan="1" colspan="1">8</td><td rowspan="1" colspan="1">12/13, 13/14–19/20, 20/21</td><td rowspan="1" colspan="1">Morogor, Tanzania</td></tr><tr><td rowspan="1" colspan="1"><italic><tp:taxon-name>Glyphidrilus gatesi</tp:taxon-name></italic></td><td rowspan="1" colspan="1">34–95</td><td rowspan="1" colspan="1">42–122</td><td rowspan="1" colspan="1">½17, 17, 18–25, ½26, 26</td><td rowspan="1" colspan="1">18, ½19, 19–½24, 24</td><td rowspan="1" colspan="1">14, 15,16–18, 24–25, 26, 27</td><td rowspan="1" colspan="1">absent</td><td rowspan="1" colspan="1">13, 14–19, 24, 25–26, 27</td><td rowspan="1" colspan="1">9–11</td><td rowspan="1" colspan="1">18</td><td rowspan="1" colspan="1">8</td><td rowspan="1" colspan="1">15–17</td><td rowspan="1" colspan="1">Johor, Malaysia</td></tr><tr><td rowspan="1" colspan="1"><italic><tp:taxon-name>Glyphidrilus singaporensis</tp:taxon-name></italic></td><td rowspan="1" colspan="1">101–143</td><td rowspan="1" colspan="1">181–341</td><td rowspan="1" colspan="1">18, 19–27, ½28, 29, 30, 31</td><td rowspan="1" colspan="1">21–25, ½26, 26</td><td rowspan="1" colspan="1">12–15, 18–20, 21, 22, 26–27, 28</td><td rowspan="1" colspan="1">absent</td><td rowspan="1" colspan="1">17, 18–25, 27–30</td><td rowspan="1" colspan="1">9–11</td><td rowspan="1" colspan="1">15 or 16</td><td rowspan="1" colspan="1">8</td><td rowspan="1" colspan="1">14–17 or 13/14–16/17</td><td rowspan="1" colspan="1">Bukit Timah, Singapore</td></tr><tr><td rowspan="1" colspan="1"><italic><tp:taxon-name>Glyphidrilus vangviengensis</tp:taxon-name></italic></td><td rowspan="1" colspan="1">104–160</td><td rowspan="1" colspan="1">145–229</td><td rowspan="1" colspan="1">19, 20–35, 36, 37</td><td rowspan="1" colspan="1">24, 25–31, 32</td><td rowspan="1" colspan="1">18, 19, 20, 21–24, 33, 34</td><td rowspan="1" colspan="1">12–14, 15</td><td rowspan="1" colspan="1">absent</td><td rowspan="1" colspan="1">7–11</td><td rowspan="1" colspan="1">16</td><td rowspan="1" colspan="1">8</td><td rowspan="1" colspan="1">absent</td><td rowspan="1" colspan="1">Song River Veintiane, Laos</td></tr><tr><td rowspan="1" colspan="1"><italic><tp:taxon-name>Glyphidrilus bisegmentus</tp:taxon-name></italic></td><td rowspan="1" colspan="1">40–71</td><td rowspan="1" colspan="1">152–252</td><td rowspan="1" colspan="1">16, 17–23, 24</td><td rowspan="1" colspan="1">18–19</td><td rowspan="1" colspan="1">absent</td><td rowspan="1" colspan="1">absent</td><td rowspan="1" colspan="1">absent</td><td rowspan="1" colspan="1">9–11</td><td rowspan="1" colspan="1">15</td><td rowspan="1" colspan="1">8–9</td><td rowspan="1" colspan="1">absent</td><td rowspan="1" colspan="1">Air Banun Pandig , Perak, Malaysia</td></tr><tr><td rowspan="1" colspan="1"><italic><tp:taxon-name>Glyphidrilus kotatinggi</tp:taxon-name></italic></td><td rowspan="1" colspan="1">151+–195+</td><td rowspan="1" colspan="1">221+–415</td><td rowspan="1" colspan="1">17, 18–28, 29, 30</td><td rowspan="1" colspan="1">20, 21–¼26, 26</td><td rowspan="1" colspan="1">11–15, 17, 18, 19, 20, 26–27</td><td rowspan="1" colspan="1">absent</td><td rowspan="1" colspan="1">17, 19</td><td rowspan="1" colspan="1">9–11</td><td rowspan="1" colspan="1">14</td><td rowspan="1" colspan="1">8–9</td><td rowspan="1" colspan="1">13/14–16/17</td><td rowspan="1" colspan="1">Kota Tinggi waterfall, Johor, Malaysia</td></tr><tr><td rowspan="1" colspan="1"><italic><tp:taxon-name>Glyphidrilus peninsularis</tp:taxon-name></italic></td><td rowspan="1" colspan="1">49–94</td><td rowspan="1" colspan="1">206–281</td><td rowspan="1" colspan="1">17, 18–31, 32</td><td rowspan="1" colspan="1">22, 23–28, ½29, 29</td><td rowspan="1" colspan="1">13, 14, 15, 16, 17, 20, 21, 22, 29, 30</td><td rowspan="1" colspan="1">absent</td><td rowspan="1" colspan="1">17, 18, 19, 20, 21, 31, 32</td><td rowspan="1" colspan="1">8–11</td><td rowspan="1" colspan="1">14</td><td rowspan="1" colspan="1">7–8</td><td rowspan="1" colspan="1">14/15–17/18</td><td rowspan="1" colspan="1">Sungei Bantang, Johor, Malaysia</td></tr><tr><td rowspan="1" colspan="1"><italic><tp:taxon-name>Glyphidrilus mekongensis</tp:taxon-name></italic></td><td rowspan="1" colspan="1">125–224</td><td rowspan="1" colspan="1">223–382</td><td rowspan="1" colspan="1">19–37, 38</td><td rowspan="1" colspan="1">24–½33, 33, 34, ½35</td><td rowspan="1" colspan="1">23</td><td rowspan="1" colspan="1">absent</td><td rowspan="1" colspan="1">absent</td><td rowspan="1" colspan="1">7–11</td><td rowspan="1" colspan="1">15</td><td rowspan="1" colspan="1">8</td><td rowspan="1" colspan="1">absent</td><td rowspan="1" colspan="1">Khong Chiam, Ubon Ratchathani, Thailand</td></tr><tr><td rowspan="1" colspan="1"><italic><tp:taxon-name>Glyphidrilus borealis</tp:taxon-name></italic>  sp. n.</td><td rowspan="1" colspan="1">66–90</td><td rowspan="1" colspan="1">180–284</td><td rowspan="1" colspan="1">14, 16, 17–31, 32, 33, 34, 35, 36</td><td rowspan="1" colspan="1">21, 22–27, 28, 29</td><td rowspan="1" colspan="1">13, 14, 16, 17, 18–22, 23, 27, 28, 29, 30</td><td rowspan="1" colspan="1">absent</td><td rowspan="1" colspan="1">absent</td><td rowspan="1" colspan="1">7–11</td><td rowspan="1" colspan="1">13</td><td rowspan="1" colspan="1">7–8</td><td rowspan="1" colspan="1">14/15–18/19</td><td rowspan="1" colspan="1">Maeklang waterfall, Doi Inthanon National Park, Chiangmai </td></tr><tr><td rowspan="1" colspan="1"><italic><tp:taxon-name>Glyphidrilus vangthongensis</tp:taxon-name></italic>  sp. n.</td><td rowspan="1" colspan="1">62–195</td><td rowspan="1" colspan="1">150–358</td><td rowspan="1" colspan="1">12, 13, 14, 15, 16–40, 41, 42</td><td rowspan="1" colspan="1">24, 25, 26–31, 32</td><td rowspan="1" colspan="1">13, 14–24, 25, 26, 31, 32, 33</td><td rowspan="1" colspan="1">12, 13, 14, 30, 32, 33, 34, 35, 36</td><td rowspan="1" colspan="1">absent</td><td rowspan="1" colspan="1">7–11</td><td rowspan="1" colspan="1">14</td><td rowspan="1" colspan="1">7–8</td><td rowspan="1" colspan="1">12/13–18/19</td><td rowspan="1" colspan="1">Sakulnothayan waterfall, Vangthong, Phitsanulok</td></tr><tr><td rowspan="1" colspan="1"><italic><tp:taxon-name>Glyphidrilus chaophraya</tp:taxon-name></italic> sp. n.</td><td rowspan="1" colspan="1">113–138</td><td rowspan="1" colspan="1">325–414</td><td rowspan="1" colspan="1">20–43, 44, 45</td><td rowspan="1" colspan="1">24, 25–32, 33</td><td rowspan="1" colspan="1">16, 19, 20–23, 32, 33</td><td rowspan="1" colspan="1">12, 13, 14, 34, 35, 37, 38</td><td rowspan="1" colspan="1">absent</td><td rowspan="1" colspan="1">7–11</td><td rowspan="1" colspan="1">15</td><td rowspan="1" colspan="1">8</td><td rowspan="1" colspan="1">16/17–22/23</td><td rowspan="1" colspan="1">Chaophraya River, Payuhakiri, Nakhonsawan</td></tr><tr><td rowspan="1" colspan="1"><italic><tp:taxon-name>Glyphidrilus chiensis</tp:taxon-name></italic>  sp. n.</td><td rowspan="1" colspan="1">61–193</td><td rowspan="1" colspan="1">122–386</td><td rowspan="1" colspan="1">17, 18–33, 34, 35, 36, 37, 38</td><td rowspan="1" colspan="1">23, 24, 25, 26–29, 30, 31, 32</td><td rowspan="1" colspan="1">15, 16, 17, 18, 19–20, 21, 22, 23, 24, 30, 31, 33</td><td rowspan="1" colspan="1">11, 12, 13, 14, 30, 32, 33, 34, 35, 36</td><td rowspan="1" colspan="1">absent</td><td rowspan="1" colspan="1">7–11</td><td rowspan="1" colspan="1">15</td><td rowspan="1" colspan="1">8</td><td rowspan="1" colspan="1">12/13–18/19</td><td rowspan="1" colspan="1">rice filed at Ban Thatoom, Mueang, Mahasarakham</td></tr><tr><td rowspan="1" colspan="1"><italic><tp:taxon-name>Glyphidrilus quadratus</tp:taxon-name></italic>  sp. n.</td><td rowspan="1" colspan="1">54–156</td><td rowspan="1" colspan="1">186–378</td><td rowspan="1" colspan="1">15, 16, 17, 18–31, 32, 33, 34, 35, 36</td><td rowspan="1" colspan="1">23, 24–28, 29, 30, 31</td><td rowspan="1" colspan="1">13, 15, 16, 17, 18, 19–21, 22, 23, 30, 31</td><td rowspan="1" colspan="1">11, 12, 13, 14, 31, 32, 33, 34</td><td rowspan="1" colspan="1">absent</td><td rowspan="1" colspan="1">7–11</td><td rowspan="1" colspan="1">15</td><td rowspan="1" colspan="1">8</td><td rowspan="1" colspan="1">12/13–17/18</td><td rowspan="1" colspan="1">Kang Sapue, Phibonmangsahan, Ubon Ratchathani</td></tr><tr><td rowspan="1" colspan="1"><italic><tp:taxon-name>Glyphidrilus huailuangensis</tp:taxon-name></italic> sp. n.</td><td rowspan="1" colspan="1">50–91</td><td rowspan="1" colspan="1">131–228</td><td rowspan="1" colspan="1">12, 13, 16–32, 33</td><td rowspan="1" colspan="1">25, 26–30, 31</td><td rowspan="1" colspan="1">16–24 </td><td rowspan="1" colspan="1">31</td><td rowspan="1" colspan="1">absent</td><td rowspan="1" colspan="1">8–11</td><td rowspan="1" colspan="1">13</td><td rowspan="1" colspan="1">7–8</td><td rowspan="1" colspan="1">absent</td><td rowspan="1" colspan="1">Huailung waterfall, Najahlauy, Ubon Ratchathani</td></tr><tr><td rowspan="1" colspan="1"><italic><tp:taxon-name>Glyphidrilus wararamensis</tp:taxon-name></italic> sp. n.</td><td rowspan="1" colspan="1">18+–120</td><td rowspan="1" colspan="1">46+–279</td><td rowspan="1" colspan="1">11, 12, 13–33, 34, 35</td><td rowspan="1" colspan="1">20, 21–26, 27</td><td rowspan="1" colspan="1">14, 15, 17–19, 20, 27</td><td rowspan="1" colspan="1">absent</td><td rowspan="1" colspan="1">11–13, 14, 15, 17, 18–19, 20, 28, 29–30 </td><td rowspan="1" colspan="1">8–11</td><td rowspan="1" colspan="1">14</td><td rowspan="1" colspan="1">6–8</td><td rowspan="1" colspan="1">13/14–17/18</td><td rowspan="1" colspan="1">stream near Wattham Wararam, Phanom, Suratthani </td></tr><tr><td rowspan="1" colspan="1"><italic><tp:taxon-name>Glyphidrilus trangensis</tp:taxon-name></italic> sp. n.</td><td rowspan="1" colspan="1">11+–63+</td><td rowspan="1" colspan="1">41+–153+ </td><td rowspan="1" colspan="1">17, 18–30</td><td rowspan="1" colspan="1">22, 23–27, 28</td><td rowspan="1" colspan="1">absent</td><td rowspan="1" colspan="1">absent</td><td rowspan="1" colspan="1">18–21</td><td rowspan="1" colspan="1">8–11</td><td rowspan="1" colspan="1">16</td><td rowspan="1" colspan="1">8–9</td><td rowspan="1" colspan="1">18–21</td><td rowspan="1" colspan="1">Trang River, Nayong, Trang </td></tr><tr><td rowspan="1" colspan="1"><italic><tp:taxon-name>Glyphidrilus kratuensis</tp:taxon-name></italic> sp. n.</td><td rowspan="1" colspan="1">48–93</td><td rowspan="1" colspan="1">221–282</td><td rowspan="1" colspan="1">18–30, 31, 32</td><td rowspan="1" colspan="1">23, 24–28, 29, 30</td><td rowspan="1" colspan="1">14, 15, 16, 17, 18, 19, 22, 23, 24, 29, 30 </td><td rowspan="1" colspan="1">absent</td><td rowspan="1" colspan="1">18, 19–20, 21, 22, 23, 30–31, 32–34</td><td rowspan="1" colspan="1">8–11</td><td rowspan="1" colspan="1">14</td><td rowspan="1" colspan="1">8</td><td rowspan="1" colspan="1">14/15–17/18</td><td rowspan="1" colspan="1">Kratu waterfall, Kratu, Phuket </td></tr><tr><td rowspan="1" colspan="1"><italic><tp:taxon-name>Glyphidrilus vesper</tp:taxon-name></italic> sp. n.</td><td rowspan="1" colspan="1">46–146</td><td rowspan="1" colspan="1">102–260</td><td rowspan="1" colspan="1">14, 15, 16, 17–29, 30, 31, 32</td><td rowspan="1" colspan="1">18–24, ½25, 25</td><td rowspan="1" colspan="1">12–17, 18, 24, 25–26, 27</td><td rowspan="1" colspan="1">absent</td><td rowspan="1" colspan="1">11, 12, 13, 26, 27</td><td rowspan="1" colspan="1">7–11</td><td rowspan="1" colspan="1">15</td><td rowspan="1" colspan="1">7–8</td><td rowspan="1" colspan="1">13/14–16/17</td><td rowspan="1" colspan="1">Thilorsu waterfall, Umphang, Tak </td></tr></tbody></table><table-wrap-foot><fn><p><bold><sup>“-”</sup></bold> Character absent.<bold><sup>“</sup></bold>?<bold><sup>”</sup></bold> Not shown in the original description.
                                    </p></fn></table-wrap-foot></table-wrap></tp:treatment-sec></tp:taxon-treatment>
